# Supplementary material for: An Accurate and Effective Method for Measuring Osimertinib by UPLC-TOF-MS and Its Pharmacokinetic Study in Rats
Source: Molecules. 2018 Nov 6;23(11):2894. doi: 10.3390/molecules23112894 (PMC6278556; doi:10.3390/molecules23112894)
Supplement: Supplementary file 1 [file molecules-23-02894-s001.zip]

Archive with 9 entries (6 files):
- Supplyment/
- Supplyment/Supplyment 2.docx
- __MACOSX/
- __MACOSX/Supplyment/
- __MACOSX/Supplyment/._Supplyment 2.docx
- Supplyment/Supplyment 2.pdf
- __MACOSX/Supplyment/._Supplyment 2.pdf
- Supplyment/Supplement 1.pdf
- __MACOSX/Supplyment/._Supplement 1.pdf
